# Supplementary material for: Role of Suprabasin in the Dedifferentiation of Follicular Epithelial Cell-Derived Thyroid Cancer and Identification of Related Immune Markers
Source: Front Genet. 2022 Feb 9;13:810681. doi: 10.3389/fgene.2022.810681 (PMC8865917; doi:10.3389/fgene.2022.810681)
Supplement: Supplementary file 1 [file DataSheet1.ZIP]

Archive with 3 entries (3 files):
- Fig.S2.pdf
- Fig.S3.pdf
- Fig.S1.pdf
